# Supplementary material for: Planning and Reporting Effective Web-Based RAND/UCLA Appropriateness Method Panels: Literature Review and Preliminary Recommendations
Source: J Med Internet Res. 2022 Aug 26;24(8):e33898. doi: 10.2196/33898 (PMC9463617; doi:10.2196/33898)
Supplement: Multimedia Appendix 3 [file jmir_v24i8e33898_app3.xlsx]

## Sheet: Table-Summaries
Multimedia Appendix Summaries of articles included in literature review.
	Aljamal et al, 2016 [10]	Barber et al, 2015 [11]	Barber et al, 2016 [2]	Barber et al, 2017 [12]	Caughey et al, 2014 [13]	de Souza et al, 2012 [14] Frencken et al, 2013 [15]	Khodyakov et al, 2017 [16]	Monnier et al, 2018 [17]	N'Goran et al, 2016 [18]	Shih et al, 2017 [19]	Somner et al, 2018 [20]	Westby, 2018 [21]
Reported Method	Partial RAM	Full RAM	Full RAM	Full RAM	Partial RAM	Partial RAM	Full RAM	Partial RAM	Partial RAM	Partial RAM	Partial RAM	Full RAM
Topic	Performance Measures	Performance Measures	Performance Measures	Documentation Standards	Performance Measures	Assessment Criteria	Prescribing Indicators	Antibiotic Stewardship	Assessment Criteria	Clinical Practice Standards	Outcome Assessment/Measures	Performance Measures
Objective	To develop a set of indicators that could be used to asses the quality of the medicines reconciliation process.	To develop cardiovascular disease (CVD) quality indicators (QIs) for screening and use in Rheumatology clinics.	To develop system-level performance measures for evaluating the care of patients with inflammatory arthritis (IA).	To develop a Canadian Rheumatoid Arthritis Core Clinical Dataset (CAN-RACCD) to standardize documentation encouraging high-quality RA care.	To develop and validate evidence-based medication-related indicators of potentially preventable hospitalizations.	To describe the Caries Assessment Spectrum and Treatment (CAST) instrument and to assess the face and content validity of CAST.	To develop a set of prescribing indicators measurable with available data from electronic nursing home (NH) databases by adapting the European-based 2014 Screening Tool of Older Person's Prescriptions (STOPP) and Screening Tools to Alert Doctors to Right Treatment (START) criteria of potentially inappropriate and underused medication for the U.S. setting.	To reach consensus on a global definition of responsible antibiotic use.	To develop a list of chronic conditions and assessment criteria related to multimorbidity in family medicine.	To elicit expert opinion on epilepsy treatments (including strategies and medications) for adolescents and adults.	To develop a set of clinical outcome measures for auditing glaucoma surgery outcomes.	To develop quality indicators related to rehabilitation care before and after elective total joint arthroplasty for hip and knee osteoarthritis.
Reported Duration of Panel Process	Approx. 12 weeks	Approx. 4 weeks	Approx. 38 weeks	Not reported	Approx. 16 weeks	Not reported	Approx. 5.5 weeks	Approx. 12 weeks	Not reported	Not reported	Not clear	Approx. 16 weeks
Online Platform Used	Not reported	ExpertLens	ExpertLens	ExpertLens	SurveyMonkey	Not reported	ExpertLens	SurveyMonkey	Not reported	REDCap	SurveyMonkey	Canadian Fluid Survey System
Methods Used to Select Indications for the Survey	Stakeholder feedback	Literature review Stakeholder feedback	Literature review Stakeholder feedback	Literature review Stakeholder feedback	Literature review Stakeholder feedback	Prior survey(s)	Literature review	Literature review Web site review	Focus group	Prior survey(s)	Literature review	Literature review Stakeholder feedback
Participant Type	Clinicians	Clinicians Patients	Clinicians Government representatives Patients	Clinicians Patients	Clinicians	Epidemiologists	Clinicians Researchers	Clinicians Public health representaties Patients Antibiotic R&D Payers Policy makers Government representatives	Clinicians	Clinicians	Cliniciansj	Clinicians Researchers Patients
Recruitment Method	Invitation and information sheet emailed to UK Clinical Pharmacy association and other professional group members, snowball sampling, and forwarded invitations.	Identified through National Societies, patient advocacy groups, snowball recruitment; invited via email.	Purposive sample of ACC members based on prior experience with topic.	Invitations to Arthritis Alliance of Canada members based on experience with the topic.	Not reported	Not reported	Invitations to recognized experts in nursing home care.	E-mail invitations to international stakeholders.	Not reported	Not reported	Not reported	Invited via contact network, professional and patient advocacy organizations, and lead clinical and research centers across Canada.
Number of Rounds (Rating + Discussion Periods)	2	3	3	3	1	3g	3	2	3	1i	2	3
Degree of Participation: # invited/# participated	106 invited Rating 1: 65 (61%) Rating 2: 59 (56%)	43 invitedb Rating 1: 37 (86%) Discussion: 28 (65%) Rating 2: 28 (65%)	50 invited Rating 1: 42 (84%) Discussion: 32 (64%) Rating 2: 36 (72%)	50 invited Rating 1: 38 (76%) Discussion: 30 (60%) Rating 2: 41 (82%)	352 invited Rating 1: 78 (22%)	Not reported	22 invited Rating 1: 17 (77%) Discussion: 15 (68%) Rating 2: 11 (50%)	74 invited Rating 1: 50 (68%); answers for 2 were incomplete so only 48 (65%) were used Discussion: 10 (50% of those invited)	Number invited not reported Rating 1: 10 Rating 2: 25 Rating 3: 25	Number invited not reported Rating 1: 42i	304 invited Rating 1: 102 (34%) Rating 2: 60 (20%)	20 invitedc Rating 1: 13 (65%) Discussion: 15 (75%) Rating 2: 15 (75%)
Geographical Scope	National	International	National	National	National	International	National	International	National	National	National	National
Pre-Panel Materials	Not reported	Not reported	Document with rationale, methods, measure specifications.	Not reported	Not reported	Not reported	Not reported	Nonee	Not reported	Not reported	Not reported	Not reported
Elicited Ratings/Input	Categorical ratings of appropriateness based on clarity, importance, relevance, and usefulness 1= inappropriate 9= appropriate Open-text rationale of rating or opinions	Categorical ratings of relevance, validity, feasibility, and likelihood of use 1= Not relevant/valid/feasible/use not likely 9= relevant/valid/feasible/use likely	Categorical ratings of validity, feasibility, relevance, and likelihood of use 1= Not valid or not feasible 9= Definitely valid or definitely feasible	Categorical ratings of importance and feasibility 1= Not important or not feasible 9= Very important or very feasible	Categorical ratings based on four "elements of preventability" 1= disagreement 2=uncertain or equivocal 3= agreement Open-text	Categorical ratings of agreement evaluated on four domains 1= total disagreement 9= total agreement Open-text	Categorical ratings of validity 1= not valid at all 9= highly valid Open-text rationale for rating	Categorical ratings of each element’s relevance (for inclusion in the definition of responsible antibiotic use) 1= clearly not relevant 9= clearly relevant Open-text	Categorical ratings of 'degree of chronicity', relevance, and importancef 1= always non-chronic/ no relevance/ strongly disagree 9= always chronic/ always relevant/ strongly agree	Categorical ratings of appropriateness 1=inappropriate 4=equivocal 9=extremely appropriate	Categorical ratings of importance 1-3= not important 4-6= indeterminate/ equivocal 7-9= very important Open-text	Categorical ratings of importance and validity 1= strongly disagree 9= strongly agree
Feedback Provided Post-Rating 1	Group medians, frequency distributions, panelists own ratings, summary of free-text responses to show positive and negative attitudes.	Distribution of ratings, group medians, interquartile ranges, and panelists own ratings.	Distribution of ratings.	Panelists own ratings compared to group ratings.	No feedback provided	Not reported	Distribution of ratings, panelists own ratings, group mean, interquartile ranges, and panelists explanations from Rating 1.	Elements labeled as needing rephrasing and newly suggested elements from the online questionnaire.	Not reported	Not reported	Not reported	Group medians, range of ratings, and panelists own ratings.
Panel Discussion Process	Not reportedd	Asynchronous, anonymous, and moderated online discussion.	Asynchronous, anonymous, and moderated online discussion. Panelists were asked to clarify responses to generate discussion of comments from Rating 1. The research team edited items based on panelists comments prior to Rating 2.	Asynchronous, anonymous, and moderated online discussion of Round 1 ratings to resolve disagreements and build consensus.	No panel discussion	Not reported	Asynchronous, anonymous, and moderated online discussion about the validity of each criterion. A moderator posted probing questions about ratings that were unclear or where no agreement was reached.	Synchronous, non-anonymous web conference. 10 panelists discussed elements marked for discussion/rephrasing in Round 1.	No discussion	Not reported	Not reported	Asynchronous, anonymous, and moderated online discussion over 2 weeks. Panelists were encouraged to share comments, respond to other panelists' questions and comments , and reflect on their own responses from Rating 1.
Process for Rating 2 and Rating 3 (if applicable)	Rating 2: Not completed	Rating 2: Panelists revised Rating 1 responses after feedback and discussion, and answered satisfaction questions.	Rating 2: Panelists revised Rating 1 responses after feedback and discussion.	Rating 2: Panelists considered results from Rating 1 and Discussion and were asked to re-rate items using Rating 1 questions.	No Rating 2 or Rating 3	Not reportedh	Rating 2: Panelists revised Rating 1 responses after feedback and discussion. Panelists also rerated invalid/uncertain criteria from Rating 1.	No Rating 2 or Rating 3	Rating 2: Panelists used a Likert scale to rate "degree of chronicity" of conditions retained in final list identified in Rating 1. Rating 3: Panelists used a Likert scale to rate the degree to which the chronic conditions identified in Rating 1 and Rating 2 were most relevant in multimorbidity.	Not reported	Rating 2: Disagreement was assessed for 7 questions based on the refined Rating 1 outcomes and free text responses.	Rating 2: Panelists revised ratings after feedback and discussion; suggested exclusion criteria or instances when QI's were not applicable.
Item selection processa	Item retained if median rating indicated consensus in R2 (median score ≥7), with no disagreement (IPR<IPRAS).	Item retained if median rating indicated highly valid and feasible (median score ≥ 7), with no disagreement (IPR<IPRAS).	Item retained if median rating indicated valid and relevant (median score > 7 on a 9-point scale), with no disagreement (IPR<IPRAS).	Item retained in final list when median importance and feasibility ratings > 6.5 with no disagreement (IPR<IPRAS).	Item retained if valid (average score of ≥70% agreement across all four elements of preventability).	Item retained if >75% of panelists were in agreement on a statement.	Item retained if median rating indicated valid (median score ≥7 on 9-point scale), with no disagreement (IPR <IPRAS).	Item retained if the median score for each item was between 8-9 and at least 70% of panelists rated an item in the top third of the scale.	IPRAS used to determine agreement/disagreement. If no disagreement, item characterized as 'chronic' (i.e., appropriate; median rating=6-9), 'non-chronic' (i.e., inappropriate; median rating=1-4), or 'uncertain' (i.e., median rating=4-6).	Item retained if it was rated as extremely appropriate (“9”) by more than 50% of the respondents.	Item retained based on median importance score and if disagreement index < 1.	Item retained if median rating indicated valid and important (median scores ≥ 7 on a 9-point scale), with no disagreement (IPR<IPRAS).
Final Rating Assessment	Panelist rated 41 of 55 indicators presented as appropriate.	Panelists rated 11 of 11 cardiovascular disease quality indicators as highly relevant, valid, and feasible.	Panelists rated 6 of 6 candidate performance measures as valid and relevant to include in a final dataset to evaluate the care of patients with inflammatory arthritis.	Panelists rated 47 of 55 candidate elements as highly important and feasible to routinely collect.	Panelists rated 29 of 48 candidate indicators as valid. (70% of these were based on level I evidence.)	Panelists "approved" 17 of 17 statements related to the "content, description, suitability and international use of CAST."	Panelists rated 48 of 52 STOPP/START criteria as valid to adapt for the US nursing home setting.	No second rating was completed.	Panelists listed 139 of 524 ICPC-2 items as chronic conditions. Of the list of chronic conditions, panelists considered 75 conditions to be "most relevant in the context of multimorbidity."	Panelists reached consensus on 81% of responses to 43 patient scenario questions.	Panelists rated 12 of 16 glaucoma surgery outcome domains as important.	Panelists rated 67 of 82 proposed quality indicators as important and valid to measure the quality of patient rehabilitation care.
Process Assessments	Not reported	Satisfaction reported: Panelists reported that they would have liked more time for discussion and a conference call to discuss the measures.	Not reported	Not reported	Not reported	Satisfaction reported: 78% of panelists considered the "…[process] suitable for achieving consensus" for face and content validity.	Not reported	Not reported	Not reported	Not reported	Not reported	Satisfaction reported: 87% of panelists agreed their anonymity was maintained throughout each round.
Reported Limitations (selected)	Participants expressed some technical problems during piloting, such as emails going to junk folders, and firewalls limiting the ability to open questionnaire pages.	Underrepresented groups from community practice and certain physician types could have altered the feasibility ratings. The discussion may have benefited from a conference call with panelists as there was not enough time to discuss the QIs.	Panel was unable to develop all measurement themes presented during the initial discussions. Because of the heterogeneity of diseases encompassed by the [topic], it was not feasible to develop [items] reporting on guideline-based treatment for other IA subtypes. A systematic search was not formally conducted; thus, it is possible relevant recommendations or measures were missed.	Overlap between participants from earlier stages of the project and the final phase may have resulted in potential bias by more engaged participants than the average rheumatologist. Rheumatologists in community practice may have been underrepresented. Consensus was not reached on some elements likely due to practice variation.	There was no in-person consensus meeting or re-rating.	Not reported	Panelists with a different range of NH experience may have come to different conclusions. Attrition was an issue as the panel had a 65% participation rate, and not all participants answered the Round 3 questions.	Study was solely focused on human health. Use of a single literature database (MEDLINE) for the systematic review. Potentially some language barriers.	Study only included Swiss experts and consequently its results may have been influence by (and may be limited to ) Switzerland's FM context. The ICPC-2 does not include an exhaustive list of chronic conditions, and therefore some were not rated (e.g. chronic kidney failure). A formal discussion of panelists ratings or disagreements was not completed.	The survey did not include an option to comment, so participants' rationale for their treatment preferences is unknown.	Patients were not involved in the process of selecting important outcome measures. Sampling bias (participants were purposefully chosen through membership groups).	The scientific evidence used to inform the consensus process was limited to English language literature published before 2014. There is limited generalizability of results outside of a Canadian context, since expert panel composed on only Canadian healthcare providers, researchers and patients. Some panelists did not complete the consensus process and their views and ratings could have influenced…
aBy calculating the value of interpercentile range (IPR), or the range of responses that falls between the 70th and 30th percentiles and comparing it with the value of the IPR adjusted for symmetry (IPRAS)
bBarber et al, 2015: There were 43 individuals who were invited to participate in the online ExpertLens panel, of which 37 (86.0%) participated. The self-reported characteristics of the ExpertLens participants are shown in Table 2. Twenty-eight completed all three rounds (65%).
cWestby et al, 2018: Unclear how many participants were actually involved. It was reported that 15 panelists completed the Delphi survey, but stated two panelists did not participate in Rating 1 and one panelist did not finish Rating 1.
dAljamal et al, 2016: We have inferred that a discussion among panelists did not occur but rather fed back comments anonymously for panelists to response to during Rating 2. Listed as "not reported" to differentiate the studies that don't mention a discussion (to which we can infer that one did not happen), and those articles that explicitly state that they did not have a discussion period.
eMonnier et al, 2018: The article states the following: "Together with the invitation e-mail, stakeholders were sent a document providing the scientific references from the systematic review for each of the identified elements. The stakeholders were asked to appraise the relevance of each element to be included in the definition of responsible antibiotic use. The relevance was graded using a nine…
fN'Goran et al, 2016: Rating 1 evaluation of "chronicity": Selection of chronic conditions rated as "unequivocally chronic," "unequivocally non-chronic," or "in-between." Conditions with >80% of panel rated as "unequivocally chronic" or "unequivocally non-chronic" were not included in Rating 2. Rating 2 evaluation of "chronicity": 1 (always non-chronic) to 9 (always chronic).
gFrencken et al, 2013 and de Souza et al, 2012: Based on information and belief, there were 3 rating periods.
hFrencken et al, 2013 and de Souza et al, 2012: Description of the methods was insufficient. Panelists re-rated several modified statements, and added a new statement for assessment. By the end of the third "Round", panelists reached consensus on all 17 statements.
iShih et al, 2017: Description of the methods was insufficient, however we are assuming that at least one rating period occurred.
jSommer et al, 2018: Exact background of participants is unclear, however, UK group includes ophthalmologists and optometrists, so for our purposes we are using "clinicians."
